# Supplementary material for: Non-walled spherical Acinetobacter baumannii is an important type of persister upon β-lactam antibiotic treatment
Source: Emerg Microbes Infect. 2020 Jun 2;9(1):1149–59. doi: 10.1080/22221751.2020.1770630 (PMC7448848; doi:10.1080/22221751.2020.1770630)
Supplement: Supplemental Material [file TEMI_A_1770630_SM3004.zip]

Archive with 7 entries (6 files):
- movie 1.mp4
- __MACOSX/
- __MACOSX/._movie 1.mp4
- movie 2.mp4
- __MACOSX/._movie 2.mp4
- Zou et al. supl_20200503_EMI.docx
- __MACOSX/._Zou et al. supl_20200503_EMI.docx
